# Supplementary material for: The impact of the embryonic DNA methylation program on CTCF-mediated genome regulation
Source: Nucleic Acids Res. 2024 Aug 24;52(18):10934–50. doi: 10.1093/nar/gkae724 (PMC11472158; doi:10.1093/nar/gkae724)
Supplement: gkae724_Supplemental_Files [file gkae724_supplemental_files.zip]

Archive with 3 entries (3 files):
- Supplementary Figures S1-13.pdf
- Supplementary Table S1 Oligos revised.xlsx
- Supplementary Table S2 Datasets generated revised.xlsx
